# Supplementary material for: Structure–Activity Relationship Studies of Indolglyoxyl-Polyamine Conjugates as Antimicrobials and Antibiotic Potentiators
Source: Pharmaceuticals (Basel). 2023 May 31;16(6):823. doi: 10.3390/ph16060823 (PMC10302047; doi:10.3390/ph16060823)
Supplement: Supplementary file 1 [file pharmaceuticals-16-00823-s001.zip]

Archive with 1 entries (1 files):
- pharmaceuticals-2397578-supplementary.pdf
